# Supplementary material for: DNA methylation and brain structure and function across the life course: A systematic review
Source: Neurosci Biobehav Rev. 2020 Jun;113:133–56. doi: 10.1016/j.neubiorev.2020.03.007 (PMC7237884; doi:10.1016/j.neubiorev.2020.03.007)
Supplement: Supplementary file 1 [file mmc1.zip › Data Profile.xml]

<?xml version="1.0" encoding="UTF-8" standalone="no"?><data:data><datasets><author>james.boardman@ed.ac.uk</author><type>0</type><dataset><value>3</value><reason>Other (please explain)</reason><comments>Not applicable to this article as it is a systematic review.</comments></dataset></datasets></data:data>
